# Supplementary material for: Moral Injury: How It Affects Us and Tools to Combat It
Source: MedEdPORTAL. 2023 Nov 3;19:11357. doi: 10.15766/mep_2374-8265.11357 (PMC10622333; doi:10.15766/mep_2374-8265.11357)
Supplement: Supplementary file 1 — Workshop Timeline.docxWorkshop Handout.docxWorkshop Evaluation.docxWorkshop PowerPoint.pptxFacilitator Guide.docxParticipant Takeaways.docx [file mep_2374-8265.11357-s001.zip]

Archive with 7 entries (7 files):
- A. Workshop Timeline.docx
- B. Workshop Handout.docx
- C. Workshop Evaluation.docx
- D. Workshop PowerPoint.pptx
- E. Facilitator Guide.docx
- F. Participant Takeaways.docx
- _Educational Summary Report_11357.pdf
